# Supplementary material for: Round Robin into Best Practices for the Determination of Indentation Size Effects
Source: Nanomaterials (Basel). 2020 Jan 10;10(1):130. doi: 10.3390/nano10010130 (PMC7022484; doi:10.3390/nano10010130)
Supplement: Supplementary file 1 [file nanomaterials-10-00130-s001.zip]

Archive with 1 entries (1 files):
- nanomaterials-668896-supplementary.xlsx
