# Supplementary material for: Round Robin into Best Practices for the Determination of Indentation Size Effects
Source: Nanomaterials (Basel). 2020 Jan 10;10(1):130. doi: 10.3390/nano10010130 (PMC7022484; doi:10.3390/nano10010130)
Supplement: Supplementary file 1 [file nanomaterials-10-00130-s001.zip › nanomaterials-668896-supplementary.xlsx]

## Sheet: Lab 1
T91													EUROFER 97
FORCE CONTROL													FORCE CONTROL
Fmax (mN)		contact depth, hc (nm)	std dev (nm)		HIT (GPa)	std dev (GPa)		Er (GPa)	std dev (GPa)				Fmax (mN)		contact depth, hc (nm)	std dev (nm)		HIT (GPa)	std dev (GPa)		Er (GPa)	std dev (GPa)
1		76.43	5.023		4.94667	0.524453		206.357	20.735				1		76.472	4.004		4.92757	0.451082		210.969	14.371
5		198.488	5.29		4.44954	0.210004		210.139	11.008				5		202.589	7.965		4.29296	0.300704		215.724	12.249
10		297.656	7.215		4.1118	0.184975		212.951	6.278				10		300.052	12.805		4.06351	0.338475		224.98	8.738
50		722.94	6.133		3.67208	0.060544		218.296	5.354				50		743.648	12.672		3.4772	0.115259		244.596	6.976
100		1044.98	14.741		3.57851	0.098819		220.529	3.867				100		1072.31	26.057		3.40495	0.165826		241.732	8.906
DEPTH CONTROL													DEPTH CONTROL
Depth (nm)		contact depth, hc (nm)	std dev (nm)		HIT (GPa)	std dev (GPa)		Er (GPa)	std dev (GPa)				Depth (nm)		contact depth, hc (nm)	std dev (nm)		HIT (GPa)	std dev (GPa)		Er (GPa)	std dev (GPa)
50		45.222	1.126		5.00113	0.289102		214.732	22.321				50		46.967	0.438		2.59094	0.615205		173.705	46.497
100		91.556	1.799		4.50814	0.304779		206.566	16.62				100		93.188	1.733		3.72342	0.584613		214.696	25.622
150		138.807	1.431		4.55704	0.272339		218.966	10.971				150		136.91	1.605		4.27393	0.254662		202.883	11.429
200		186.233	1.943		4.2867	0.316346		223.757	17.017				200		186.847	3.466		3.89932	0.324464		221.668	16.835
300		279.013	2.76		4.09789	0.293712		223.718	8.443				300		280.187	1.678		3.91099	0.195463		224.778	11.602
400		373.333	2.115		3.97465	0.180661		224.697	9.184				400		373.239	3.629		3.76301	0.193268		228.689	10.478
500		465.775	1.463		3.78442	0.134667		220.416	9.517				500		467.31	3.387		3.65665	0.154406		227.263	8.004
PROGRESSIVE MULTI-CYCLE													PROGRESSIVE MULTI-CYCLE
cycle #	load (mN)	contact depth, hc (nm)	std dev (nm)		HIT (GPa)	std dev (GPa)		Er (GPa)	std dev (GPa)				cycle #	load (mN)	contact depth, hc (nm)	std dev (nm)		HIT (GPa)	std dev (GPa)		Er (GPa)	std dev (GPa)
1	10	296.7	8.93384		4.15755	0.227014		220.241	8.27008				1	10	301.779	9.26585		4.03259	0.240484		228.208	5.15133
2	20	436.927	9.7718		3.95449	0.172404		223.829	7.06629				2	20	447.321	12.9517		3.77923	0.223976		230.199	6.00961
3	30	546.675	11.7304		3.83349	0.154732		221.987	4.80855				3	30	559.682	14.4104		3.66653	0.19056		233.224	6.1903
4	40	639.203	13.868		3.7399	0.15423		222.468	6.60694				4	40	655.717	14.9435		3.56181	0.162761		238.395	6.42845
5	50	723.991	16.0564		3.69257	0.157896		223.094	5.99035				5	50	745.203	13.7271		3.49077	0.12833		242.789	5.84078
6	60	799.595	17.855		3.65397	0.159115		220.792	6.34734				6	60	825.077	13.0263		3.43596	0.108027		245.939	5.79556
7	70	867.838	20.6656		3.60969	0.168427		221.605	3.90257				7	70	894.105	13.9317		3.40339	0.106003		242.337	6.71901
8	80	936.512	19.542		3.57107	0.147475		222.723	4.081				8	80	965.019	15.0857		3.36664	0.105634		242.343	6.74148
9	90	995.993	19.9268		3.54699	0.141013		220.983	4.46069				9	90	1028.9	16.7709		3.32766	0.10882		245.177	5.59531
10	100	1057.42	20.3086		3.52864	0.135068		217.818	4.93055				10	100	1095.18	18.6341		3.29385	0.112562		246.624	5.8679

## Sheet: Lab 2
T91													EUROFER 97
FORCE CONTROL													FORCE CONTROL
Fmax (mN)		contact depth, hc (nm)	std dev (nm)		HIT (GPa)	std dev (GPa)		Er (GPa)	std dev (GPa)				Fmax (mN)		contact depth, hc (nm)	std dev (nm)		HIT (GPa)	std dev (GPa)		Er (GPa)	std dev (GPa)
0.1		4.97136	2.02354		4.21517	1.1961		303.937	223.708				0.1		5.09186	2.38578		3.92937	1.31919		294.073	205.885
0.5		30.1059	3.38103		5.28801	0.587004		227.983	32.4128				0.5		28.1367	3.35371		5.7248	0.811021		237.197	39.3895
1		55.6841	5.14958		5.02714	0.644222		224.232	28.5778				1		51.8167	4.43555		5.02671	0.515414		227.969	27.5635
5		174.331	7.54039		4.06124	0.321002		211.332	11.6499				5		178.526	6.83043		3.88942	0.26154		219.053	17.0734
10		270.311	7.58737		3.67614	0.188547		202.668	9.60474				10		264.59	12.6229		3.83667	0.350367		218.277	6.97278
DEPTH CONTROL													DEPTH CONTROL
Depth (nm)		contact depth, hc (nm)	std dev (nm)		HIT (GPa)	std dev (GPa)		Er (GPa)	std dev (GPa)				Depth (nm)		contact depth, hc (nm)	std dev (nm)		HIT (GPa)	std dev (GPa)		Er (GPa)	std dev (GPa)
100		94.9659	1.86624		4.19975	0.46813		215.492	15.8534				100		94.9177	0.849821		4.64314	0.400313		226.661	11.6012
200		189.019	1.25752		3.80275	0.258359		212.177	10.0629				200		190.16	1.28799		3.75753	0.214582		213.818	11.7712

## Sheet: Lab 3
T91													EUROFER 97
FORCE CONTROL													FORCE CONTROL
Fmax (mN)		contact depth, hc (nm)	std dev (nm)		HIT (GPa)	std dev (GPa)		Er (GPa)	std dev (GPa)				Fmax (mN)		contact depth, hc (nm)	std dev (nm)		HIT (GPa)	std dev (GPa)		Er (GPa)	std dev (GPa)
1		78.363	2.986		6.228	0.475		251.229	32.367				1		77.023	4.118		6.456	0.665		233.847	27.589
5		202.763	6.221		4.86	0.291		231.752	12.498				5		214.572	7.705		4.985	0.439		225.111	15.923
10		318.135	7.348		4.479	0.237		228.522	12.901				10		296.589	8.499		4.567	0.264		223.896	12.036
50		730.647	12.163		3.808	0.126		218.197	7.986				50		722.278	17.723		3.892	0.201		204.766	10.576
100		1049.24	15.147		3.699	0.109		219.423	4.875				100		1060.66	20.277		3.613	0.14		200.034	2.899
DEPTH CONTROL													DEPTH CONTROL
Depth (nm)		contact depth, hc (nm)	std dev (nm)		HIT (GPa)	std dev (GPa)		Er (GPa)	std dev (GPa)				Depth (nm)		contact depth, hc (nm)	std dev (nm)		HIT (GPa)	std dev (GPa)		Er (GPa)	std dev (GPa)
50		-	-		-	-		-	-				50		-	-		-	-		-	-
100		96.84	1.092		6.066	0.443		258.785	30.006				100		96.008	1.612		6.204	0.598		235.842	24.863
150		143.694	1.917		5.108	0.863		228.165	49.901				150		142.567	1.29		5.391	0.592		230.819	16.755
200		193.023	1.275		4.9	0.201		244.042	20.282				200		190.904	1.699		5.025	0.335		230.228	18.004
300		287.58	1.054		4.537	0.128		230.426	17.233				300		285.879	1.702		4.588	0.39		227.124	14.586
400		385.148	1.325		4.277	0.115		232.628	11.403				400		380.47	1.772		4.511	0.25		224.519	8.957
500		482.098	0.958		4.162	0.121		229.162	8.124				500		475.216	1.413		4.315	0.172		220.254	5.986
PROGRESSIVE MULTI-CYCLE													PROGRESSIVE MULTI-CYCLE
cycle #	load (mN)	contact depth, hc (nm)	std dev (nm)		HIT (GPa)	std dev (GPa)		Er (GPa)	std dev (GPa)				cycle #	load (mN)	contact depth, hc (nm)	std dev (nm)		HIT (GPa)	std dev (GPa)		Er (GPa)	std dev (GPa)
1	10	303.94	8.86		4.33	0.24		265	16.95				1	10	293.82	7.16		4.64	0.23		253.51	18.77
2	20	446.41	11.91		4.04	0.21		252.06	9.77				2	20	438.11	11.12		4.19	0.2		232.03	14.4
3	30	553.03	8.63		3.95	0.12		250.03	9.68				3	30	549.51	14		4	0.19		227.72	14.19
4	40	649.82	11.78		3.82	0.14		249.94	9.69				4	40	646.05	17.6		3.86	0.2		227.74	12.42
5	50	733.46	12.66		3.75	0.13		242.06	9.09				5	50	731.52	20.02		3.78	0.21		226.94	14.32
6	60	811.12	13.49		3.69	0.13		244.19	7.81				6	60	809.16	21.96		3.71	0.2		220.26	8.74
7	70	880.93	14.56		3.64	0.13		244.05	6.11				7	70	881.88	22.05		3.64	0.18		218.04	13.14
8	80	948.53	15.5		3.6	0.13		243.48	8.56				8	80	950.03	23.58		3.59	0.17		217.32	8.43
9	90	1011.31	17.33		3.56	0.13		243.03	7.52				9	90	1013.57	24.97		3.55	0.17		211.95	7.61
10	100	1070.45	18.91		3.51	0.12		240.57	8.03				10	100	1074.78	25.3		3.51	0.16		214.78	8.37

## Sheet: Lab 4
T91													EUROFER 97
FORCE CONTROL													FORCE CONTROL
Fmax (mN)		contact depth, hc (nm)	std dev (nm)		HIT (GPa)	std dev (GPa)		Er (GPa)	std dev (GPa)				Fmax (mN)		contact depth, hc (nm)	std dev (nm)		HIT (GPa)	std dev (GPa)		Er (GPa)	std dev (GPa)
0.1		7.34086	0.92809		7.87675	2.25982		251.012	43.7126				0.1		9.46048	1.66789		5.45496	1.83681		223.513	51.0389
0.5		44.0369	3.09748		4.57696	0.464375		206.395	21.2686				0.5		43.7401	4.06902		4.6489	0.609047		219.179	27.9633
1		73.5167	2.83452		4.27297	0.272931		200.059	15.207				1		72.8676	3.83185		4.36766	0.389098		217.047	28.3456
5		204.24	6.07742		3.79511	0.208128		177.993	7.47431				5		199.926	8.65752		3.95383	0.314		208.796	9.64771
10		305.445	13.8432		3.68363	0.347734		166.328	8.96957				10		305.009	8.68653		3.67982	0.195392		211.292	8.86606
DEPTH CONTROL													DEPTH CONTROL
Depth (nm)		contact depth, hc (nm)	std dev (nm)		HIT (GPa)	std dev (GPa)		Er (GPa)	std dev (GPa)				Depth (nm)		contact depth, hc (nm)	std dev (nm)		HIT (GPa)	std dev (GPa)		Er (GPa)	std dev (GPa)
50		45.5292	0.508028		4.36623	0.400029		209.933	15.5878				50		45.396	0.444888		4.28185	0.456731		200.697	12.8511
100		92.6558	0.455892		3.84061	0.39556		201.727	13.6325				100		100.874	0.279846		3.98005	0.382167		182.4	8.8261
150		139.702	0.626848		3.809	0.158865		199.712	7.62662				150		151.01	0.199444		3.91025	0.332146		180.901	5.03233
200		187.638	0.603288		3.61678	0.244498		204.917	10.1229				200		201.179	0.222881		3.58127	0.257434		171.524	4.36334
300		281.611	0.812991		3.54451	0.161395		195.957	4.43673				300		301.376	0.180141		3.48483	0.209869		157.95	3.78657
PROGRESSIVE MULTI-CYCLE													PROGRESSIVE MULTI-CYCLE
cycle #	load (mN)	contact depth, hc (nm)	std dev (nm)		HIT (GPa)	std dev (GPa)		Er (GPa)	std dev (GPa)				cycle #	load (mN)	contact depth, hc (nm)	std dev (nm)		HIT (GPa)	std dev (GPa)		Er (GPa)	std dev (GPa)
1	0.3	27.462	2.31342		4.95853	0.495764		216.189	21.8334				1	0.3	27.3922	2.83674		4.71755	0.440978		206.922	21.7811
2	0.7	55.2486	3.16083		4.66203	0.414687		213.292	17.1117				2	0.7	55.15	4.1333		4.43452	0.440179		195.467	14.6401
3	1.27	86.0116	3.39136		4.24267	0.278804		212.257	13.6564				3	1.27	84.0976	4.97588		4.36041	0.37761		202.666	8.22171
4	2.01	116.355	4.1863		4.06624	0.255793		208.115	8.46757				4	2.01	113.254	5.97096		4.26632	0.362667		197.612	8.3446
5	2.92	147.176	4.81755		3.94699	0.231421		210.929	6.48428				5	2.92	143.576	7.10159		4.115	0.353114		202.469	8.19639
6	4	178.11	5.18911		3.86963	0.205523		213.929	8.40883				6	4	173.652	7.64403		4.00262	0.32207		198.696	7.02931
7	5.25	209.393	5.70346		3.80885	0.190519		212.698	8.03598				7	5.25	204.362	8.52483		3.89253	0.304597		194.463	6.55393
8	6.66	241.192	6.27477		3.75282	0.180789		213.007	7.10556				8	6.66	236.637	9.13622		3.75849	0.272905		195.75	6.31281
9	8.25	272.888	7.06218		3.71541	0.180475		210.937	8.11229				9	8.25	268.504	10.1147		3.66758	0.261942		191.564	5.96834
10	10	305.581	7.6355		3.66522	0.173071		213.747	6.81311				10	10	300.841	11.1196		3.58574	0.254188		191.242	4.61383

## Sheet: Lab 5
T91													EUROFER 97
FORCE CONTROL													FORCE CONTROL
Fmax (mN)		contact depth, hc (nm)	std dev (nm)		HIT (GPa)	std dev (GPa)		Er (GPa)	std dev (GPa)				Fmax (mN)		contact depth, hc (nm)	std dev (nm)		HIT (GPa)	std dev (GPa)		Er (GPa)	std dev (GPa)
1		87.8405	4.50971		4.3522	0.437235		268.278	51.9879				1		87.8645	4.58417		4.34992	0.425114		249.069	49.0516
5		212.666	8.566		4.142	0.343686		275.789	38.3553				5		204.46	6.39917		4.45648	0.26705		262.473	28.2746
10		317.203	10.6088		3.82568	0.253661		291.851	13.5741				10		299.756	6.83468		4.26205	0.190028		267.099	21.0168
50		739.019	16.3551		3.64165	0.157173		247.309	8.53848				50		721.201	21.8335		3.82569	0.225638		282.911	27.4923
100		1077.23	19.2328		3.45521	0.121597		245.111	8.28359				100		1064.49	25.8441		3.54014	0.1663		239.919	11.5361
DEPTH CONTROL													DEPTH CONTROL
Depth (nm)		contact depth, hc (nm)	std dev (nm)		HIT (GPa)	std dev (GPa)		Er (GPa)	std dev (GPa)				Depth (nm)		contact depth, hc (nm)	std dev (nm)		HIT (GPa)	std dev (GPa)		Er (GPa)	std dev (GPa)
50		50.362	1.88829		4.56307	0.708633		291.718	82.2816				50		51.7414	2.00627		4.64895	0.677397		265.331	84.7308
100		97.8147	2.19845		4.59545	0.310988		288.21	77.3907				100		97.9942	1.61019		4.99219	0.552054		285.865	55.5839
150		147.115	2.17135		4.33708	0.337835		280.573	42.3326				150		143.607	5.51649		4.88606	0.617298		274.918	63.9064
200		194.413	1.73195		4.30316	0.347715		281.64	33.7184				200		192.851	2.39047		4.6183	0.283366		286.191	35.9748
300		293.645	16.565		3.6034	1.01619		244.743	66.1389				300		289.201	2.365		4.27503	0.285883		258.522	15.9035
400		384.858	3.79141		3.72554	0.513471		256.137	37.4085				400		384.675	2.72077		4.28411	0.21593		260.763	16.9742
500		478.586	1.80571		3.83769	0.115453		260.007	17.2674				500		477.886	2.44523		4.15251	0.212352		293.517	12.1016
PROGRESSIVE MULTI-CYCLE													PROGRESSIVE MULTI-CYCLE
cycle #	load (mN)	contact depth, hc (nm)	std dev (nm)		HIT (GPa)	std dev (GPa)		Er (GPa)	std dev (GPa)				cycle #	load (mN)	contact depth, hc (nm)	std dev (nm)		HIT (GPa)	std dev (GPa)		Er (GPa)	std dev (GPa)
1	10	287.724	24.599		4.69795	0.793747		306.033	33.2047				1	10	293.031	11.5986		4.46706	0.375295		267.648	15.0514
2	20	430.991	27.6602		4.24447	0.538762		293.731	20.4303				2	20	430.001	12.4549		4.22654	0.257018		265.406	14.3763
3	30	543.258	27.9809		4.02853	0.408712		283.467	16.6679				3	30	539.392	13.2041		4.06309	0.204812		264.143	14.4796
4	40	640.77	28.7939		3.87547	0.342263		280.709	15.2				4	40	633.885	13.0232		3.94192	0.166641		259.034	10.95
5	50	725.823	29.6437		3.78526	0.300252		275.285	16.7034				5	50	719.19	14.4916		3.84174	0.159505		258.274	10.1078
6	60	805.571	28.886		3.69386	0.260067		271.477	14.2482				6	60	796.71	15.2564		3.76615	0.146272		256.516	9.75144
7	70	877.617	28.5088		3.63606	0.23266		270.061	6.94652				7	70	868.064	15.4049		3.70817	0.13146		252.688	9.13373
8	80	945.696	28.5804		3.58317	0.213016		270.101	8.47114				8	80	936.218	16.3176		3.64928	0.126367		253.145	8.91875
9	90	1009.43	29.6628		3.5423	0.204878		268.227	7.04713				9	90	1000.04	17.063		3.6029	0.121237		253.661	7.59516
10	100	1069.37	30.7155		3.51055	0.198376		266.909	6.8727				10	100	1060.19	17.6193		3.56569	0.116308		251.498	8.31778

## Sheet: Lab 6
T91													EUROFER 97
FORCE CONTROL													FORCE CONTROL
Fmax (mN)		contact depth, hc (nm)	std dev (nm)		HIT (GPa)	std dev (GPa)		Er (GPa)	std dev (GPa)				Fmax (mN)		contact depth, hc (nm)	std dev (nm)		HIT (GPa)	std dev (GPa)		Er (GPa)	std dev (GPa)
1		67.8404	3.67856		5.192	0.403		268.435	31.651				1		72.176	3.13239		4.724	0.307		329.29	74.395
5		186.686	11.6206		5.069	0.578		249.141	14.419				5		186.358	2.70003		5.054	0.129		247.304	14.358
10		283.649	7.09958		4.763	0.218		258.302	24.868				10		283.697	11.2424		4.768	0.354		288.62	19.564
50		708.072	12.967		4.253	0.148		259.935	4.744				50		710.023	26.5809		4.239	0.306		260.856	12.503
100		1046.76	10.8644		4.001	0.081		244.638	9.712				100		1062.92	28.1871		3.887	0.204		251.443	5.671
DEPTH CONTROL													DEPTH CONTROL
Depth (nm)		contact depth, hc (nm)	std dev (nm)		HIT (GPa)	std dev (GPa)		Er (GPa)	std dev (GPa)				Depth (nm)		contact depth, hc (nm)	std dev (nm)		HIT (GPa)	std dev (GPa)		Er (GPa)	std dev (GPa)
50		46.2743	1.99462		6.227	0.445		269.054	93.805				50		46.4833	0.825983		6.317	0.525		226.391	14.435
100		94.597	1.03413		5.185	0.293		282.101	95.553				100		94.3699	2.59671		5.325	0.508		256.514	47.166
150		141.701	1.49716		5.322	0.446		240.079	25.362				150		143.04	1.64579		4.757	0.272		233.662	37.285
200		191.62	1.66622		4.833	0.16		263.064	15.729				200		189.337	0.970751		5.565	0.334		254.859	17.65
300		289.284	0.387362		4.633	0.193		283.763	17.337				300		286.629	0.226613		4.628	0.142		238.182	9.534
400		385.653	1.39736		4.732	0.059		280.248	10.49				400		384.36	2.40684		4.564	0.314		230.045	4.464
500		473.472	6.23002		4.761	0.225		256.981	23.575				500		481.984	1.2624		4.232	0.061		250.871	10.506

## Sheet: Lab 7
T91													EUROFER 97
FORCE CONTROL													FORCE CONTROL
Fmax (mN)		contact depth, hc (nm)	std dev (nm)		HIT (GPa)	std dev (GPa)		Er (GPa)	std dev (GPa)				Fmax (mN)		contact depth, hc (nm)	std dev (nm)		HIT (GPa)	std dev (GPa)		Er (GPa)	std dev (GPa)
1		84	4		1.132	0.105		133.58	34.89				1		83	4		1.157	0.11		174.22	22.73
5		205	9		1.041	0.088		159.29	30.98				5		185	40		1.165	0.151		170.93	36.91
10		298	9		1.006	0.058		179.14	25.39				10		279	30		1.083	0.067		190.23	23.91
50		748	21		0.836	0.046		153.55	11.89				50		700	15		0.95	0.039		166.28	25.9
100		1103	30		0.777	0.042		132.28	4.38				100		1024	24		0.899	0.043		146.09	8.91
